# Supplementary material for: Compromised Cranio-Spinal Suspension in Chiari Malformation Type 1: A Potential Role as Secondary Pathophysiology
Source: J Clin Med. 2022 Dec 15;11(24):7437. doi: 10.3390/jcm11247437 (PMC9788407; doi:10.3390/jcm11247437)
Supplement: Supplementary file 1 [file jcm-11-07437-s001.zip]

Archive with 5 entries (5 files):
- Video captions.pdf
- Video S1 MDBC.mp4
- Video S2 Arachnoid Bands.mp4
- Video S3 Arachnoid Web Tethering.mp4
- Video S4 Pistoning of Tonsils.mp4
